# Supplementary material for: Motions around conserved helical weak spots facilitate GPCR activation
Source: Proteins. 2021 Jul 26;89(11):1577–86. doi: 10.1002/prot.26179 (PMC9290982; doi:10.1002/prot.26179)
Supplement: Supplementary file 1 — Appendix S1: Supporting Information. [file PROT-89-1577-s001.xlsx]

## Sheet: Sheet1
UniProt	IUPHAR	Receptor family	Species	Method	PDB	Resolution (Å)	State
5HT1B	5-HT1B	5-Hydroxytryptamine	Human	X-ray	4iar	2.7	Inactive
5HTxB	5-HT2B	5-Hydroxytryptamine	Human	X-ray	4ib4	2.7	Inactive
ACM2	M2	Acetylcholine	Human	X-ray	3uon	3	Inactive
ACM2	M2	Acetylcholine	Human	X-ray	4mqt	3.7	Active
ACM3	M3	Acetylcholine	Rat	X-ray	4u15	2.8	Inactive
ACM1	M1	Acetylcholine	Human	X-ray	5cxv	2.7	Inactive
ACM4	M4	Acetylcholine	Human	X-ray	5dsg	2.6	Inactive
AA2AR	A2A	Adenosine	Human	X-ray	5g53	3.4	Active
AA2AR	A2A	Adenosine	Human	X-ray	5iu4	1.7	Inactive
ADRB1	β1	Adrenoceptors	Wild turkey	X-ray	2vt4	2.7	Inactive
ADRB2	β2	Adrenoceptors	Human	X-ray	3p0g	3.5	Active
ADRB1	β1	Adrenoceptors	Wild turkey	X-ray	4amj	2.3	Inactive
ADRB2	β2	Adrenoceptors	Human	X-ray	4lde	2.8	Active
ADRB2	β2	Adrenoceptors	Human	X-ray	4qkx	3.3	Active
ADRB2	β2	Adrenoceptors	Human	X-ray	5d5a	2.5	Inactive
AGTR1	AT1	Angiotensin	Human	X-ray	4zud	2.8	Inactive
CNR1	CB1	Cannabinoid	Human	X-ray	5tgz	2.8	Inactive
CXCR4	CXCR4	Chemokine	Human	X-ray	3oe0	2.9	Inactive
CCR5	CCR5	Chemokine	Human	X-ray	4mbs	2.7	Inactive
DRD3	D3	Dopamine	Human	X-ray	3pbl	2.9	Inactive
FFAR1	FFA1	Free fatty acid	Human	X-ray	4phu	2.3	Inactive
HRH1	H1	Histamine	Human	X-ray	3rze	3.1	Inactive
S1PR1	S1P1	Lysophospholipid	Human	X-ray	3v2y	2.8	Inactive
LPAR1	LPA1	Lysophospholipid	Human	X-ray	4z35	2.9	Inactive
NTR1	NTS1	Neurotensin	Rat	X-ray	4xes	2.6	Active
NTR1	NTS1	Neurotensin	Rat	X-ray	5t04	3.3	Active
OPRK	κ	Opioid	Human	X-ray	4djh	2.9	Inactive
OPRD	δ	Opioid	Human	X-ray	4n6h	1.8	Inactive
OPRM	μ	Opioid	Mouse	X-ray	5c1m	2.1	Active
OPRX	NOP	Opioid	Human	X-ray	5dhg	3	Inactive
OPSD	Rhodopsin	Opsins	Bovine	X-ray	1f88	2.8	Inactive
OPSD	Rhodopsin	Opsins	Bovine	X-ray	1u19	2.2	Inactive
OPSD	Rhodopsin	Opsins	Bovine	X-ray	2x72	3	Active
OPSD	Rhodopsin	Opsins	Japanese flying squid	X-ray	3ayn	2.7	Inactive
OPSD	Rhodopsin	Opsins	Bovine	X-ray	3dqb	3.2	Active
OPSD	Rhodopsin	Opsins	Bovine	X-ray	3pqr	2.9	Active
OPSD	Rhodopsin	Opsins	Bovine	X-ray	4a4m	3.3	Active
OPSD	Rhodopsin	Opsins	Bovine	X-ray	4j4q	2.7	Active
P2Y12	P2Y12	P2Y	Human	X-ray	4pxz	2.5	Inactive
P2RY1	P2Y12	P2Y	Human	X-ray	4xnv	2.2	Inactive
